# Supplementary material for: Neo-functionalization of a Teosinte branched 1 homologue mediates adaptations of upland rice
Source: Nat Commun. 2020 Feb 5;11:725. doi: 10.1038/s41467-019-14264-1 (PMC7002408; doi:10.1038/s41467-019-14264-1)
Supplement: Supplementary file 4 — Supplementary Data 1-2 [file 41467_2019_14264_MOESM4_ESM.zip]

Archive with 2 entries (2 files):
- data 1 .docx
- data 2.docx
