# Supplementary material for: Neo-functionalization of a Teosinte branched 1 homologue mediates adaptations of upland rice
Source: Nat Commun. 2020 Feb 5;11:725. doi: 10.1038/s41467-019-14264-1 (PMC7002408; doi:10.1038/s41467-019-14264-1)
Supplement: Supplementary file 5 — Source Data [file 41467_2019_14264_MOESM5_ESM.zip]

Archive with 4 entries (4 files):
- source data for table 1.xlsx
- source data for table 2.xlsx
- source data for table 3.xlsx
- source data for fig5b.pptx
