# Supplementary material for: Neo-functionalization of a Teosinte branched 1 homologue mediates adaptations of upland rice
Source: Nat Commun. 2020 Feb 5;11:725. doi: 10.1038/s41467-019-14264-1 (PMC7002408; doi:10.1038/s41467-019-14264-1)
Supplement: Supplementary file 5 — Source Data [file 41467_2019_14264_MOESM5_ESM.zip › source data for table 1.xlsx]

## Sheet: source data
Source data for Table1: the basic information of 211 accessions genotyped with CAPS marker														20130408
Order in the gel	ID	Cultivar	Subspecies	SNP1	SNP2	indel1	SNP3	SNP4	indel2	SNP5	SNP6	SNP7	Tiller number （40DAG）	Tiller number （50DAG）
1	GS001*	IR 22	indica	C	G	1	T	－	－	G	T/C	G	6	33
3	GS002*	IR 29	indica	C	G	1	T	－	－	G	C	A	8	31.3
5	GS003*	IR 30	indica	C	G	－	T	T	－	G	C	A	7	34.2
7	GS004*	IR 36	indica	－	G	1	T	C	－	G	C	G	5	49.5
9	GS005*	IR 43	indica	C	G	1	T	T	－	G	T	A	－	30.7
11	GS006*	IR 50	indica	C	G	－	－	－	－	－	－	－	18	47.8
13	GS007*	IR 56	indica	－	－	1	T	－	－	－	－	－	4	38.8
15	GS008*	IR 64	indica	－	G	1	T	C	1	G	C	G	4	27.2
2	GS009*	IR 74	indica	C	G	1	T	C	－	G	C	G	11	53	CX069
4	GS010*	Liuzhiwanmi	Japonica	C	G	0	C	T	－	A	C	A	10	16
8	GS013*	Dianyuyihao	Japonica	－	－	－	－	T	－	A	C	A	16	23.7
10	GS014*	Xian 128	Indica	－	－	1	T	－	－	－	－	－	4	31.8
12	GS015*	Shuanggui 36	Indica	－	－	－	－	－	－	－	－	－	11	26.2
14	GS016*	Xinguiai	Indica	－	G	1	T	－	－	－	－	－	9	36.3
16	GS017*	Jinmazhan	Indica	C	G	1	T	－	1	G	C	G	9	36.5	CX075
20	GS027*	Liao 942	Japonica	T	A	0	T	－	0	A	C	A	14	13.3	CX076
22	GS028*	Shennong 8712	Japonica	T	A	0	T	T	0	A	C	A	14	21.3	CX077
24	GS029*	Miyang 46	Indica	C	G	1	T	C	1	G	C	G	5	38.5
26	GS030*	Minghui 63	Indica	C	G	0	T	C	1	G	C	G	5	26.5
28	GS033*	Danjing 5	Japonica	T	A	0	T	－	－	－	－	－	8	21.2
30	GS034*	Zhuzhan	indica	C	G	1	T	－	－	－	－	－	13	－	CX080
41	GS053*	Taizhong 65	Japonica	T	A	0	T	T	0	A	C	A	11	43	CX084
43	GS054*	Taizhong 150	Japonica	T	A	0	T	－	－	－	－	－	8	18.5	CX006
47	GS056*	Tainan 1	Japonica	T	A	0	T	－	－	－	－	－	4	15.3	CX085
34	GS057*	Gaoxiong 22	Japonica	T	A	0	T	－	0	A	C	A	5	17.3	CX086
38	GS059*	Dianjingyou 1	Japonica	T	A	0	T	T	0	A	C	A	9	20.5	CX088
40	GS060*	Dianyu 2	Japonica	T	A	0	T	T	0	A	C	A	7	26.2	CX089
42	GS061*	RD 23	Indica	－	－	1	T	－	－	－	－	－	8	39.3
48	GS065*	Hexi 39	Japonica	T	A	－	－	－	－	－	－	－	5	16.5
49	GS066	Hexi 42	Japonica	T	A	0	T	－	－	－	－	－	4	－
53	GS068*	Fengdao 14	Japonica	T	A	0	T	－	0	A	C	A	9	19.3	CX095
55	GS069*	Dianxi 4	Japonica	T	A	0	T	－	0		C		8	12.7	CX096
57	GS070*	Chujing 3	Japonica	T	A	0	T	T	0	A	C	A	10	19
59	GS071*	Chujing 24	Japoinca	T	A	0	T	－	－	－	－	－	11	23.2
61	GS072*	Chujing 25	Japonica	T	A	0	T	－	－	－	－	－	6	15.8	CX005
63	GS073	Denong 202	indica	C	G	1	T	－	－	－	－	－	12	26.7
50	GS074*	Diantun 502	indica	C	G	1	T	C	1	G	C	G	10	22.8	CX099
52	GS075	Hongyou 2	indica	C	G	1	T	－	－	－	－	－	5	－
54	GS076*	Hongyou 3	indica	C	G	1	T	C	0	G	C	G	11	22.3
56	GS077*	Hongyou 4	Indica	C	G	1	T	C	1	G	C	G	9	23.4	CX100
58	GS078	Yunhui 290	Indica	－	－	1	T	－	－	－	－	－	3	－
60	GS079*	Dianjingyou 4	Japonica	T	A	0	T	－	－	－	－	－	3	19
64	GS081*	Dianchao 8	Japonica	T	A	0	T	－	－	－	－	－	3	32.3
71	GS085*	2-32B	Indica	C	G	1	T	－	－	－	－	－	6	26.3
77	GS088*	Xinzhu 62	Japonica	T	A	0	T	T	0	A	C	A	5	19
78	GS096*	Hongzaosheng	Japonica	T	A	0	T	－	－	－	－	－	10	28.5
80	GS097*	Banna21	indica	－	－	1	T	－	－	－	－	－	9	30.3
83	GS099*	Dee-goo-woo-gen	indica	C	G	1	T	－	1	G	C	G	8	38.7
85	GS100*	Wendao 5	indica	C	G	1	T	－	1	G	C	G	11	19.7
87	GS101*	Denong 205	indica	C	G	1	T	C	1	G	C	G	11	24.3	CX132
89	GS102*	Shenglixian	indica	C	G	1	T	C	1	G	C	G	11	33.5
91	GS103*	Menggudao	Japonica	T	A	0	T	－	1	－	－	－	8	28.7
93	GS104*	Zhuzhan	Indica	C	G	1	T	－	－	－	－	－	－	22.8
95	GS105*	8-126	Japonica	T	A	0	T	－	－	－	－	－	11	21.7
82	GS106*	Nantehao	Indica	C	G	1	T	－	－	－	－	－	7	22
84	GS107*	Aizizhan	Indica	C	G	1	T	－	1	G	C	G	9	22.2
90	GS110	Guichao 2	Indica	C	G	1	T	－	－	－	－	－	7	－
92	GS111*	Dianrui 449	Indica	C	G	1	T	－	－	－	－	－	15	34.3
94	GS112*	IR 20	Indica	－	－	1	T	－	－	－	－	－	7	37.5
97	GS114*	IR 28	indica	C	G	1	T	－	1	G	C	G	7	32.7
103	GS124	Dahonggu		C	G	－	C	－	－	－	－	－	－	19.5
105	GS126*	Xiaobaigu	Japonica	C	G	－	－	－	－	－	－	－	3	13.8
106	GS127*	Aoyong	Japonica	C	G	0	C	－	－	－	－	－	－	10.8
107	GS128*	Zhaxima	Japonica	C	G	0	C	－	－	－	－	－	7	10.8
109	GS130*	Haohaohao	Japonica	C	G	0	C	T	0	A	C	A	4	18.7	CX031
112	GS133*	Bayuenuo	Japonica	C	G	－	－	T	0	A	C	A	－	11.3
113	在·	Lancangdabaigu	Japonica	C	G	－	－	T	0	A	C	A	4	9.8
115	GS135*	Landigu	Japonica	C	G	－	－	T	0	A	C	A	8	17.2
117	GS136*	Huangpigu	Japonica	C	G	－	－	－	－	－	－	－	3	9.8
119	GS137*	Bayuenuo	Japonica	C	G	0	C	－	－	－	－	－	6	19.3	CX035
121	GS138*	Mengwanggu	Japonica	C	G	0	C	－	－	－	－	－	2	13.7	CX036
123	GS140*	Mazigu	Japonica	C	G	0	C	T	0	A	－	A	8	19.7	CX037
125	GS141*	Hongzaogu	Japonica	C	G	0	C	T	0	－	－	－	6	12
127	GS142*	Haodali	Japonica	C	G	－	－	T	0	A	－	A	7	25.7
114	GS145*	Zigu	Japonica	C	G	0	C	T	0	A	C	A	5	22.5
116	GS146*	Dahonggu	Japonica	C	G	0	C	T	0	A	C	A	5	－
118	GS148*	Jiaojiajingdabaigu	Japonica	C	G	－	－	－	－	－	－	－	7	21.2
120	GS149*	Heijugu	Japonica	C	G	－	－	－	－	－	－	－	8	23.5
122	GS150*	Xiaohongbaigu	Japonica	C	G	0	C	－	－	－	－	－	9	24	CX044
126	GS152*	Xiaobaigu	Japonica	C	G	0	C	T	0	A	C	A	5	17.5
128	GS154*	Yangbiguangkeludao	Japonica	C	G	－	－	T	0	A	C	A	7	27.8
129	GS155*	Sanlicun	Japonica	C	G	0	－	T	0	A	C	A	4	14.2
131	GS156*	Boyegu	Japonica	C	G	0	－	T	0	A	C	A	4	15.3
133	GS157*	Liandaogu	Japonica	C	G	0	－	T	－	A	C	A	5	13.2
135	GS158*	Digunuo	Japonica	C	G	0	C	T	0	A	C	A	－	14.8
137	GS159*	Lunanhangu	Japonica	C	G	0	－	－	0	－	－	－	5	10.3
139	GS160*	Dabaigu	Japonica	C	G	0	－	T	0	A	C	A	5	－
141	GS161*	Sanbang 70 Luo	Japonica	C	G	－	C	T	0	A	C	A	4	13.5
143	GS162*	Zhaluoge	Japonica	C	G	－	－	T	0	A	C	A	4	18.2
130	GS163*	Caopigu	Japonica	C	G	0	C	－	－	－	－	－	6	19.3	CX053
132	GS164*	Shanekuai	Japonica	C	G	0	C	T	0	A	C	A	6	10.2
134	GS165*	Huangkehongmangjingzhan	Japonica	C	G	0	C	－	0	－	－	－	4	10.7	CX017
138	GS167*	Qinglonghanniangu	Indica	C	G	0	C	T	0	A	C	A	10	14.7
140	GS168*	Wangmonianhangu	Indica	C	G	0	C	T	0	A	C	A	3	21
144	GS171*	Baihandao	Japonica	C	G	0	C	T	0	A	C	A	5	16.7	CX056
147	GS173*	Qinglonghuangnuo	Japonica	C	G	0	－	T	0	A	C	A	10	18.7
149	GS175*	cehengguangkexianjing	Japonica	C	G	0	－	－	－	－	－	－	8	10.7
151	GS176*	Dejianggoudiantou	Japonica	C	G	0	C	T	－	A	C	A	4	6.8	CX059
155	GS178*	Taiwanludao 1	Japonica	C	G	0	C	－	－	－	－	－	4	19.2
157	GS179*	Cehengguangkenuo	Japonica					T	0	A	C	A	8	12.3
159	GS180*	Xingrenhonghanniangu	Japonica	C	G	0	C	T	0	A	C	A	4	17
146	GS181*	Digannuo	Japonica	C	G	－	－	T	0	A	－	A	4	12.7
148	GS182*	IAC 25	Japonica	C	G	0	－	T	－	A	－	A	3	7.2
150	GS183	Shoudidabaigu		C	G	0	C	－	－	－	－	－	－	14.8
156	GS186*	ITA 117	Japonica	C	G	0	－	T	0	A	C	A	－	24.5
158	GS187*	ITA 118	Japonica	C	G	－	－	T	0	A	C	A	3	10.8
163	GS190*	TOS 2300	Indica	C	G	－	－	T	0	A	C	A	3	7.5
165	GS192*	WAB56-125	Indica	C	G	－	－	T	0	A	C	A	4	12.8
167	GS193*	WAB56-50	Japonica	C	G	0	C	T	0	A	C	A	4	9.8
171	GS195	AZUCENA		C	G	0	C	－	－	－	－	－	6	9.8
173	GS196	CAIAPO		－	G	0	C	－	－	－	－	－	5	12.3
175	GS197	CNA 4120		C	G	0	C	－	－	－	－	－	4	5.2
164	GS199*	CNA 4140	Indica	C	G	－	－	T	0	A	C	A	5	14.8
166	GS200*	GUARANI	Indica	C	G	－	－	T	0	A	C	A	4	10.7
168	GS201*	Dourado	Indica	C	G	－	－	T	0	A	C	A	6	18.3
170	GS202*	TGR 78	Indica	C	G	－	－	T	0	A	C	－	14	12.5
174	GS204*	CIRAD 391	Japonica	C	G	0	－	T	1	A	C	A	3	26.7
176	GS205	CIRAD 392		C	G	0	－	C	1	G	C	G	4	19.2
181	GS208*	IRAT 12	Indica	C	G	1	－	C	1	G	C	G	6	40.7
183	GS209*	IRAT 104	Japonica	－	－	－	－	T	0	A	C	A	5	11.8
185	GS210*	IRAT 109	Japonica	C	G	0	C	T	0	A	C	A	－	14.5
187	GS211*	IRAT 110	Japonica	C	G	0	C	－	0	A	C	A	3	14.2	CX111
189	GS212*	IRAT 112	Japonica	C	G	0	C	T	0	A	C	A	6	11.5
191	GS214*	Azucena	Japonica	C	G	－	－	－	0	－	－	－	7	－
178	GS215*	CICA 6	Indica	C	G	－	T	－	－	－	－	－	4	41.3
180	GS216*	UPL RI-5	Indica	C	G	1	T	－	－	－	－	－	9	25.8
182	GS217*	CICA 9	Indica	C	G	－	－	C	－	－	－	G	3	34.8
184	GS218*	CR 5272	Indica	C	G	－	－	－	1	G	C	G	－	34.7
186	GS219*	KMP 34	Indica	－	－	1	T	T	1	G	T	A	5	35.8
195	GS223	Dular	Indica	C	G	1	T	－	－	－	－	－	7	20.3
197	GS224*	Jaya		－	G	1	－	T	1	G	C	G	4	33.8
199	GS225	Salumpikit	Indica	C	G	0	T	－	－	－	－	－	4	14.5
														21.7806
SNP1
C type 33,31.3,34.2,30.7,47.8,38.8,53,16,36.5,38.5,26.5,26.7,26.8,22.3,23.4,26.3,38.7,19.7,24.3,33.5,22.8,22,22.2,34.3,32.7,19.5,13.8,10.8,10.8,18.7,11.3,9.8,17.2,9.8,17.2,9.8,19.3,13.7,19.7,12,25.7,22.5,21.2,23.5,24,17.5,27.8,14.2,15.3,13.2,18.2,19.3,10.2,10.7,14.7,21,16.7,18.7,10.7,6.8,19.2,12.3,17,12.7,7.2,14.8,24.5,10.8,7.5,12.8,9.8,9.8,12.3,5.2,14.8,10.7,18.3,12.5,26.7,19.2,40.7,11.8,14.5,14…
T type 13.3,21.3,21.2,43,18.5,15.3,17.3,20.5,26.2,39.3,16.5,19.3,12.7,19,23.2,15.8,19,32.3,19,28.5,28.7,21.7
> t.test(a,b)
Welch Two Sample t-test
data: a and b
t = -0.7572, df = 39.088, p-value = 0.4535
alternative hypothesis: true difference in means is not equal to 0
95 percent confidence interval:
-5.487931 2.498097
sample estimates:
mean of x mean of y
20.85054 22.34545
SNP2
G type 33,31.3,34.2,30.7,47.8,38.8,53,16,36.5,38.5,26.5,26.7,26.8,22.3,23.4,26.3,38.7,19.7,24.3,33.5,22.8,22,22.2,34.3,32.7,19.5,13.8,10.8,10.8,18.7,11.3,9.8,17.2,9.8,17.2,9.8,19.3,13.7,19.7,12,25.7,22.5,21.2,23.5,24,17.5,27.8,14.2,15.3,13.2,18.2,19.3,10.2,10.7,14.7,21,16.7,18.7,10.7,6.8,19.2,12.3,17,12.7,7.2,14.8,24.5,10.8,7.5,12.8,9.8,9.8,12.3,5.2,14.8,10.7,18.3,12.5,26.7,19.2,40.7,11.8,14.5,14…
A type 13.3,21.3,21.2,43,18.5,15.3,17.3,20.5,26.2,39.3,16.5,19.3,12.7,19,23.2,15.8,19,32.3,19,28.5,28.7,21.7
> t.test(a,b)
Welch Two Sample t-test
data: a and b
t = -0.7572, df = 39.088, p-value = 0.4535
alternative hypothesis: true difference in means is not equal to 0
95 percent confidence interval:
-5.487931 2.498097
sample estimates:
mean of x mean of y
20.85054 22.34545
indel1
> a<-c(33,31.3,49.5,30.7,38.8,27.2,53,31.8,36.3,36.5,38.5,39.3,26.7,22.8,22.3,23.4,26.3,30.3,38.7,19.7,24.3,33.5,22.8,22,22.2,34.3,37.5,32.7,40.7,25.8,35.8,20.3,33.8)
> b<-c(16,13.3,21.3,26.5,21.2,43,18.5,15.3,17.3,20.5,26.2,19.3,12.7,19,23.2,15.8,19,32.3,19,28.5,28.7,21.7,10.8,10.8,18.7,19.3,13.7,19.7,12,25.7,22.5,24,17.5,14.2,15.3,13.2,14.8,10.3,19.3,10.2,10.7,14.7,21,16.7,18.7,10.7,6.8,19.2,17,7.2,14.8,24.5,9.8,9.8,12.3,5.2,26.7,19.2,14.5,14.2,11.5,14.5)
> t.test(a,b)
Welch Two Sample t-test
data: a and b
t = 8.5015, df = 55.226, p-value = 1.296e-11
alternative hypothesis: true difference in means is not equal to 0
95 percent confidence interval:
10.69174 17.28636
sample estimates:
mean of x mean of y
31.56970 17.58065
SNP3
> a<-c(33,31.3,49.5,30.7,38.8,27.2,53,31.8,36.3,36.5,38.5,39.3,26.7,22.8,22.3,23.4,26.3,30.3,38.7,19.7,24.3,33.5,22.8,22,22.2,34.3,37.5,32.7,40.7,25.8,35.8,20.3,33.8,34.2,13.3,21,3,26.5,21.2,43,18.5,15.3,17.3,20.5,26.2,19.3,12.7,19,23.2,15.8,19,32.3,19,28.5,28.7,21.7,11.5)
> b<-c(16,19.5,10.8,10.8,18.7,19.3,13.7,19.7,12,22.5,24,17.5,14.8,13.5,19.3,10.2,10.7,14.7,21,16.7,6.8,19.2,17,14.8,9.8,9.8,12.3,5.2,14.5,14.2,11.5)
> t.test(a,b)
Welch Two Sample t-test
data: a and b
t = 8.1746, df = 84.834, p-value = 2.55e-12
alternative hypothesis: true difference in means is not equal to 0
95 percent confidence interval:
9.370304 15.393703
sample estimates:
mean of x mean of y
27.23684 14.85484
SNP4
> a<-c(34.2,30.7,16,23.7,21.3,43,20.5,26.2,19,19,18.7,11.3,9.8,17.2,19.7,12,25.7,22.5,17.5,27.8,14.2,15.3,13.2,14.8,13.5,18.2,10.2,14.7,21,16.7,18.7,6.8,12.3,17,12.7,7.2,24.5,10.8,7.5,12.8,9.8,14.8,10.7,18.3,12.5,26.7,11.8,14.5,11.5,41.3,25.8,35.8,20.3,12.7,22.2,22.8,17)
> b<-c(49.5,27.2,53,38.5,26.5,22.8,22.3,23.4,24.3,33.5,40.7,34.8,24.3,19.5,23)
> t.test(a,b)
Welch Two Sample t-test
data: a and b
t = -4.3407, df = 18.476, p-value = 0.0003731
alternative hypothesis: true difference in means is not equal to 0
95 percent confidence interval:
-18.58152 -6.47602
sample estimates:
mean of x mean of y
18.35789 30.88667
indel2
> a<-c(27.2,36.5,38.5,26.5,22.8,23.4,38.7,19.7,24.3,33.5,28.7,22.2,32.7,26.7,19.2,40.7,34.7,35.8,33.8,12.7,22.2,24.3,22.8,22.7,19.5,23)
> b<-c(13.3,21.3,43,17.3,20.5,26.2,19.3,12.7,19,22.3,19,18.7,11.3,9.8,17.2,19.7,12,25.7,22.5,17.5,27.8,14.2,15.3,14.8,10.3,13.5,18.2,10.2,10.7,14.7,21,16.7,18.7,12.3,17,12.7,24.5,10.8,7.5,12.8,9.8,14.8,10.7,18.3,12.5,11.8,14.5,14.2,11.5,17)
> t.test(a,b)
Welch Two Sample t-test
data: a and b
t = 6.5284, df = 43.573, p-value = 5.877e-08
alternative hypothesis: true difference in means is not equal to 0
95 percent confidence interval:
7.515764 14.231005
sample estimates:
mean of x mean of y
27.41538 16.54200
SNP5
> a<-c(33,31.3,34.2,49.5,30.7,27.2,53,36.5,38.5,26.5,22.8,22.3,23.4,38.7,19.7,24.3,33.5,32.7,19.2,40.7,34.7,35.8,33.8,12.7,22.2,24.3,22.7,19.5,23)
> b<-c(16,23.7,13.3,21.3,43,17.3,20.5,26.2,19.3,19,5,18.7,11.3,9.8,17.2,19.7,25.7,22.5,17.5,27.8,14.2,15.3,13.2,14.8,13.5,18.2,10.2,14.7,21,16.7,18.7,6.8,12.3,17,12.7,7.2,24.5,10.8,7.5,12.8,9.8,14.8,10.7,18.3,12.5,26.7,11.8,14.5,14.2,11.5,17)
> t.test(a,b)
Welch Two Sample t-test
data: a and b
t = 6.9289, df = 44.435, p-value = 1.384e-08
alternative hypothesis: true difference in means is not equal to 0
95 percent confidence interval:
9.525308 17.336220
sample estimates:
mean of x mean of y
29.87586 16.44510
SNP7
> a<-c(33,49.5,27.2,53,36.5,38.5,26.5,22.8,22.3,23.4,38.7,19.7,24.3,33.5,22.2,32.7,19.2,40.7,34.8,34.7,33.8,24.3,19.5,23)
> b<-c(31.3,34.2,30.7,16,23.7,13.3,21.3,43,17.3,20.5,26.2,19.3,19,19,18.7,11.3,9.8,17.2,19.7,25.7,22.5,17.5,27.8,14.2,15.3,13.2,14.8,13.5,18.2,10.2,14.7,21,16.7,18.7,6.8,12.3,17,12.7,7.2,24.5,10.8,7.5,12.8,9.8,14.8,10.7,18.3,26.7,11.8,14.5,14.2,11.5,35.8,12.7,22.2,17)
> t.test(a,b)
Welch Two Sample t-test
data: a and b
t = 5.8921, df = 36.254, p-value = 9.446e-07
alternative hypothesis: true difference in means is not equal to 0
95 percent confidence interval:
8.258218 16.923925
sample estimates:
mean of x mean of y
30.57500 17.98393
