# Supplementary material for: Neo-functionalization of a Teosinte branched 1 homologue mediates adaptations of upland rice
Source: Nat Commun. 2020 Feb 5;11:725. doi: 10.1038/s41467-019-14264-1 (PMC7002408; doi:10.1038/s41467-019-14264-1)
Supplement: Supplementary file 5 — Source Data [file 41467_2019_14264_MOESM5_ESM.zip › source data for table 2.xlsx]

## Sheet: source data
	Source data for Table 2: analysis for Indel I and SNP3 in natural and F8-RIL populations.
	F8-RILs ID	indel1	SNP3	40DAG	50DAG		SNP3	C/C	10, 9, 7, 8
	2013JH_FS_DT46	3bp+/3bp+	C/C	10	43.8333			T/T	10,7,8,7,8,8,7,12,15,7,12,7,5,5,10,6,9,13,12,9,12,6,15,9,8,7,15,9,13,6,5,8,5,7,7,5,5,4,9,13,7,11,6,5,6,2,9,8,6,8,6,10,12,13,10,10,7,11,12,11,9,8,13,10,14,10,13,16,6,3,11,6,8,13,7
	2013JH_FS_DT47	3bp+/3bp+	T/T	10	26.3333		40 DAG
	2013JH_FS_DT48	3bp+/3bp+	T/T	7	24			> t.test(a,b)
	2013JH_FS_DT49	3bp+/3bp-	T/T	8	27.3333
	2013JH_FS_DT50	3bp-/3bp-	T/T	7	27.6667			Welch Two Sample t-test
	2013JH_FS_DT51		T/T	8	24.1667
	2013JH_FS_DT52	3bp-/3bp-	T/T	8	40.6667			data: a and b
	2013JH_FS_DT53	3bp+/3bp+	T/T	7	31.1667			t = -0.4416, df = 5.155, p-value = 0.6767
	2013JH_FS_DT54	3bp-/3bp-	T/T	12	40.3333			alternative hypothesis: true difference in means is not equal to 0
	2013JH_FS_DT55	3bp+/3bp+	C/T	9	37.2			95 percent confidence interval:
	2013JH_FS_DT56	3bp+/3bp+	C/C	9	33.8			-2.211268 1.557935
	2013JH_FS_DT57		T/T	15	37			sample estimates:
	2013JH_FS_DT58	3bp-/3bp-	C/T	5	22			mean of x mean of y
	2013JH_FS_DT59	3bp-/3bp-	T/T	7	32			8.500000 8.826667
	2013JH_FS_DT60	3bp-/3bp-	T/T	12	42.5
	2013JH_FS_DT61	3bp-/3bp-	T/T	7	29.8333		indel1	3bp+/3bp+	10,10,7,7,9,9,13,9,12,7,15,7,6,6,11,13,13
	2013JH_FS_DT62	3bp-/3bp-	T/T	5	18.8333			3bp-/3bp-	7,8,12,5,7,12,7,5,5,10,6,9,12,6,15,9,8,9,13,6,5,5,7,7,5,5,4,9,13,11,5,6,2,9,8,6,8,10,12,13,10,10,7,11,9,8,13,10,14,10,16,6,3,11,6,8,7
	2013JH_FS_DT63	3bp-/3bp-	T/T	5	23.8333			> t.test(a,b)
	2013JH_FS_DT64	3bp-/4bp-	T/T	10	25.3333
	2013JH_FS_DT65	3bp-/5bp-	T/T	6	13.3333			Welch Two Sample t-test
	2013JH_FS_DT66	3bp-/6bp-	T/T	9	18.3333
	2013JH_FS_DT67	3bp-/7bp-	T/T	13	28			data: a and b
	2013JH_FS_DT68	3bp-/8bp-	T/T	12	24.1667			t = 1.5407, df = 28.834, p-value = 0.1343
	2013JH_FS_DT69	3bp-/9bp-	T/T	9	27.6667			alternative hypothesis: true difference in means is not equal to 0
	2013JH_FS_DT70	3bp-/10bp-	T/T	12	28.8333			95 percent confidence interval:
	2013JH_FS_DT71	3bp-/11bp-	T/T	6	16.3333			-0.4018644 2.8538767
	2013JH_FS_DT72	3bp-/12bp-	T/T	15	36			sample estimates:
	2013JH_FS_DT73	3bp-/13bp-	T/T	9	20.5			mean of x mean of y
	2013JH_FS_DT74	3bp-/14bp-	T/T	8	26.2			9.647059 8.421053		0.127461
	2013JH_FS_DT75	3bp-/15bp-	T/T	7	30.6667
	2013JH_FS_DT76	3bp-/16bp-	T/T	15	33.6667
	2013JH_FS_DT77	3bp-/17bp-	T/T	9	28.6667		50DAG
	2013JH_FS_DT78	3bp-/18bp-	T/T	13	21.3333				a	b
	2013JH_FS_DT79	3bp-/19bp-	T/T	6	19.6			> t.test(a,b)
	2013JH_FS_DT80	3bp-/20bp-	T/T	5	18.8333
	2013JH_FS_DT81	3bp-/21bp-	T/T	8	14			Welch Two Sample t-test
	2013JH_FS_DT82	3bp-/22bp-	T/T	5	21.5
	2013JH_FS_DT83	3bp-/23bp-	C/C	7	24.8333			data: a and b
	2013JH_FS_DT84	3bp-/24bp-	T/T	7	17.6667			t = 2.1173, df = 53.213, p-value = 0.03893
	2013JH_FS_DT85	3bp-/25bp-	T/T	7	20.6667			alternative hypothesis: true difference in means is not equal to 0
	2013JH_FS_DT86	3bp-/26bp-	T/T	5	20.6			95 percent confidence interval:
	2013JH_FS_DT87	3bp-/27bp-	T/T	5	21.8			0.1489479 5.4977188
	2013JH_FS_DT88	3bp-/28bp-	T/T	4	20.3333			sample estimates:
	2013JH_FS_DT89	3bp-/29bp-	T/T	9	26.3333			mean of x mean of y
	2013JH_FS_DT90	3bp-/30bp-	T/T	13	25.1667			25.97406 23.15073			0.111538
	2013JH_FS_DT91		T/T	7	16.1667
	2013JH_FS_DT92	3bp-/3bp-	T/T	11	24
	2013JH_FS_DT93	3bp+/3bp+	T/T	6	15
	2013JH_FS_DT94	3bp-/3bp-	T/T	5	26.2
	2013JH_FS_DT95	3bp-/3bp-	T/T	6	17.2
	2013JH_FS_DT96	3bp-/3bp-	T/T	2	13
	2013JH_FS_DT97	3bp-/3bp-	T/T	9	30.75
	2013JH_FS_DT98	3bp-/3bp-	T/T	8	50
	2013JH_FS_DT99	3bp-/3bp-	T/T	6	18
	2013JH_FS_DT100	3bp-/3bp-	T/T	8	17.3333
	2013JH_FS_DT101	3bp+/3bp+	T/T	6	20.3333
	2013JH_FS_DT102	3bp-/3bp-	T/T	10	21
	2013JH_FS_DT103	3bp-/3bp-	T/T	12	24.5
	2013JH_FS_DT104	3bp-/3bp-	T/T	13	20.8333
	2013JH_FS_DT105	3bp-/3bp-	T/T	10	23.5
	2013JH_FS_DT106	3bp-/3bp-	T/T	10	30.8
	2013JH_FS_DT107	3bp-/3bp-	T/T	7	19.2
	2013JH_FS_DT108	3bp+/3bp+	T/T	11	22.5
	2013JH_FS_DT109	3bp+/3bp-	T/T	12	25.8333
	2013JH_FS_DT110	3bp-/3bp-	T/T	11	19.3333
	2013JH_FS_DT111	3bp-/3bp-	T/T	9	28.4
	2013JH_FS_DT112	3bp-/3bp-	T/T	8	27
	2013JH_FS_DT113	3bp-/3bp-	T/T	13	26.5
	2013JH_FS_DT114	3bp-/3bp-	T/T	10	23.6667
	2013JH_FS_DT115	3bp-/3bp-	T/T	14	20.6667
	2013JH_FS_DT116	3bp-/3bp-	T/T	10	27.6
	2013JH_FS_DT117	3bp+/3bp+	T/T	13	37.2
	2013JH_FS_DT118	3bp-/3bp-	T/T	16	34.8
	2013JH_FS_DT119	3bp-/3bp-	T/T	6	22.1667
	2013JH_FS_DT120	3bp-/3bp-	T/T	3	22.3333
	2013JH_FS_DT121		T/T
	2013JH_FS_DT122	3bp-/3bp-	T/T	11	37.6667
	2013JH_FS_DT123	3bp-/3bp-	T/T	6	13.8
	2013JH_FS_DT124	3bp-/3bp-	T/T	8	23
	2013JH_FS_DT125	3bp+/3bp+	T/T	13	27.8
	2013JH_FS_DT126		C/C	8	24.6667
	2013JH_FS_DT127	3bp-/3bp-	T/T	7	15.6
	2013JH_FS_DT128	3bp-/3bp-	T/T		27.6667
	2013JH_FS_DT129	3bp-/3bp-	T/T		23.6667
	2013JH_FS_DT130	3bp+/3bp+	T/T		22.5
	2013JH_FS_DT131	3bp-/3bp-	T/T		22.8333
	2013JH_FS_DT132	3bp-/3bp-	T/T		12.8333
	2013JH_FS_DT133	3bp-/3bp-	T/T		24.3333
	2013JH_FS_DT134	3bp-/3bp-	T/T		31.5
	2013JH_FS_DT135	3bp-/3bp-	T/T		21.5
	2013JH_FS_DT136	3bp-/3bp-	T/T		23.1667
	2013JH_FS_DT137	3bp-/3bp-	T/T		22
	2013JH_FS_DT138	?3bp-/3bp-	T/T		16.6667
	2013JH_FS_DT139	3bp-/3bp-	T/T		24.1667
	2013JH_FS_DT140	3bp-/3bp-	T/T		21.1667
	2013JH_FS_DT141	3bp+/3bp+	T/T		21.8333
	2013JH_FS_DT142	3bp-/3bp-	T/T		19.1667
	2013JH_FS_DT143	3bp-/3bp-	T/T		18.8333
	2013JH_FS_DT144	3bp-/3bp-	T/T		19.8333
	2013JH_FS_DT145	3bp-/3bp-	T/T		19.3333
	2013JH_FS_DT146	3bp-/3bp-	T/T		25.6
	2013JH_FS_DT147	3bp-/3bp-	T/T		18.5
	2013JH_FS_DT148	3bp-/3bp-	T/T		18.5
	2013JH_FS_DT149	3bp-/3bp-	T/T		22.3333
	2013JH_FS_DT150	3bp+/3bp+	T/T		19.5
	2013JH_FS_DT151	3bp+/3bp+	T/T		24
	2013JH_FS_DT152	3bp-/3bp-	T/T		19.3333
	2013JH_FS_DT153	?3bp-/3bp-	T/T		27.8333
	2013JH_FS_DT154	3bp+/3bp+	T/T		16.3333
	2013JH_FS_DT155	3bp-/3bp-	T/T		15.6667
	2013JH_FS_DT156	3bp-/3bp-	T/T		21.8333
	2013JH_FS_DT157	3bp-/3bp-	T/T		22.3333
	2013JH_FS_DT158	3bp-/3bp-	T/T		16
	2013JH_FS_DT159	3bp+/3bp+	T/T		17.1667
	2013JH_FS_DT160	3bp+/3bp+	T/T		28.8333
	2013JH_FS_DT161	3bp+/3bp-	T/C		16.8333
	2013JH_FS_DT162	3bp-/3bp-	T/T		17.2
	2013JH_FS_DT163	3bp-/3bp-	T/T		21.6667
	2013JH_FS_DT164	3bp-/3bp-	T/T		29.5
	2013JH_FS_DT165	3bp+/3bp+	T/T		20.6667
	2013JH_FS_DT166	3bp+/3bp+	T/T		19.1667
	2013JH_FS_DT167	3bp-/3bp-	T/T		17.6667
	2013JH_FS_DT168	3bp-/3bp-	T/T		14.3333
	2013JH_FS_DT169	3bp-/3bp-	T/T		20.8333
	2013JH_FS_DT170	3bp-/3bp-	T/T		22.5
	2013JH_FS_DT171	3bp-/3bp-	T/T		22.5
	2013JH_FS_DT172	3bp+/3bp-	T/T		25.6667
	2013JH_FS_DT173	3bp-/3bp-	T/T		20.6667
	2013JH_FS_DT174	3bp-/3bp-	T/T		20.1667
	2013JH_FS_DT175	3bp-/3bp-	T/T		14.6667
	2013JH_FS_DT176	3bp+/3bp+	T/T		30.3333
	2013JH_FS_DT177	3bp-/3bp-	T/T		25.1667
	2013JH_FS_DT178	3bp-/3bp-	T/T		18.5
	2013JH_FS_DT179	3bp-/3bp-	T/T		19.5
	2013JH_FS_DT180	3bp+/3bp+	T/T		26.6667
	2013JH_FS_DT181	3bp+/3bp+	T/T		21.6667
	2013JH_FS_DT182	3bp+/3bp+	T/T		24.6667
	2013JH_FS_DT183	?3bp-/3bp-	T/T		20.8333
	2013JH_FS_DT184	3bp+/3bp+	T/T		21.5
	2013JH_FS_DT185	3bp+/3bp-	T/T		15.3333
	2013JH_FS_DT186	3bp-/3bp-	C/C		26.3333
	2013JH_FS_DT187	3bp+/3bp+	T/T		23.5
	Fix T/T
	40 DAG
	3bp+/3bp+	10,7,7,13,9,12,7,15,6,6,11,13,13
	3bp-/3bp-	7,8,12,7,12,7,5,5,10,6,9,12,6,15,9,8,9,13,6,5,5,7,7,5,5,4,9,13,11,5,6,2,9,8,6,8,10,12,13,10,10,7,11,9,8,13,10,14,10,16,6,3,11,6,8,7
	> t.test(a,b)
	Welch Two Sample t-test
	data: a and b
	t = 1.5005, df = 17.96, p-value = 0.1509
	alternative hypothesis: true difference in means is not equal to 0
	95 percent confidence interval:
	-0.5769615 3.4588297
	sample estimates:
	mean of x mean of y
	9.923077 8.482143	0.145161
	50 DAG
	3bp+/3bp+	26.33 ,24.00 ,31.17 ,28.00 ,27.67 ,28.83 ,30.67 ,33.67 ,15.00 ,20.33 ,22.50 ,37.20 ,27.80 ,22.50 ,21.83 ,19.50 ,24.00 ,16.33 ,17.17 ,28.83 ,20.67 ,19.17 ,30.33 ,26.67 ,21.67 ,24.67 ,21.50 ,23.50
	3bp-/3bp-	27.67 ,40.67 ,40.33 ,32.00 ,42.50 ,29.83 ,18.83 ,23.83 ,25.33 ,13.33 ,18.33 ,24.17 ,16.33 ,36.00 ,20.50 ,26.20 ,28.67 ,21.33 ,19.60 ,18.83 ,21.50 ,17.67 ,20.67 ,20.60 ,21.80 ,20.33 ,26.33 ,25.17 ,24.00 ,26.20 ,17.20 ,13.00 ,30.75 ,50.00 ,18.00 ,17.33 ,21.00 ,24.50 ,20.83 ,23.50 ,30.80 ,19.20 ,19.33 ,28.40 ,27.00 ,26.50 ,23.67 ,20.67 ,27.60 ,34.80 ,22.17 ,22.33 ,37.67 ,13.80 ,23.00 ,15.60 ,27.67 ,…
	> t.test(a,b)
	Welch Two Sample t-test
	data: a and b
	t = 1.288, df = 53.909, p-value = 0.2032
	alternative hypothesis: true difference in means is not equal to 0
	95 percent confidence interval:
	-0.8724104 4.0070457
	sample estimates:
	mean of x mean of y
	24.69679 23.12947	0.0647773
