# Supplementary material for: Neo-functionalization of a Teosinte branched 1 homologue mediates adaptations of upland rice
Source: Nat Commun. 2020 Feb 5;11:725. doi: 10.1038/s41467-019-14264-1 (PMC7002408; doi:10.1038/s41467-019-14264-1)
Supplement: Supplementary file 5 — Source Data [file 41467_2019_14264_MOESM5_ESM.zip › source data for table 3.xlsx]

## Sheet: source data
	Source data for Table 3: DT161 3bp-1 derived near 3bp- isogenic F2 lines
	NIL-F2 ID	indel1	SNP3	40DAG	50DAG	tiller number
	NIF-1	3bp+/3bp-	T/C	4	10	14
	NIF-4	3bp+	T/C	14	30	40
	NIF-5	3bp+	T/C	17	31	37
	NIF-6	3bp+/3bp-	T	10	22
	NIF-7	3bp+/3bp-	-	3	4	10
	NIF-8	3bp+/3bp-	T	12	23	25
	NIF-10	3bp+/3bp-	T	13	26	0
	NIF-11	3bp+/3bp-	-	10	17	17
	NIF-12	3bp+/3bp-	T	12	22	0
	NIF-13	3bp+/3bp-	-	9	15	0
	NIF-15	-	T	13	26	36
	NIF-16	3bp-	T	18	37	45
	NIF-17	3bp-	T	7	17	17
	NIF-18	3bp+/3bp-	T/C	12	20	20
	NIF-19	3bp+	C	6	13	17
	NIF-20	3bp+	C	7	13	10
	NIF-21	3bp+/3bp-	-	6	16	18
	NIF-22	3bp+/3bp-	T	12	25	0
	NIF-23	3bp-	T	7	14	13
	NIF-24	3bp+/3bp-	T/C	7	14	0
	NIF-25	3bp+	T/C	10	19	0
	NIF-26	-	T	13	15	26
	NIF-27	-	T	7	27	16
	NIF-28	3bp-	T	5	6	0
	NIF-29	3bp+/3bp-	-	10	14	15
	NIF-30	3bp-	T	12	23	25
	NIF-31	3bp+/3bp-	T/C	11	21	24
	NIF-32	3bp-	T	14	20	24
	NIF-33	3bp-	T	17	24	26
	NIF-34	3bp+/3bp-	T/C	10	15	0
	NIF-35	3bp+	-	14	25	24
	NIF-36	3bp+/3bp-	T	8	12	11
	NIF-38	3bp+	C	15	25	29
	NIF-39	-	T	8	11	11
	NIF-40	3bp+	T/C	11	19	17
	NIF-41	-	-	6	12	11
	NIF-42	3bp+/3bp-	-	4	11	14
	NIF-43	3bp+	T/C	10	12	13
	NIF-44	-	-	12	24	27
	NIF-45	-	-	13	27	26
	NIF-46	3bp+/3bp-	-	11	22	23
	NIF-47	3bp+/3bp-	-	14	30	25
	NIF-48	3bp+	C	1	1	1
	NIF-49	3bp+	C	10	14	0
	NIF-50	-	-	10	14	17
	NIF-51	3bp+/3bp-	-	4	12	12
	NIF-52	-	-	1	1	1
	NIF-53	3bp+/3bp-	T/C	17	22	20
	NIF-54	3bp+/3bp-	T/C	14	26	27
	NIF-55	-	T	21	29	26
	NIF-56	3bp+	C	15	27	27
	NIF-57	3bp+/3bp-	T/C	22	35	27
	NIF-58	3bp+/3bp-	T/C	3	8	10
	NIF-59	3bp+	C	15	23	24
	NIF-60	3bp-	T	11	29	20
	NIF-61	3bp+/3bp-	T	14	28	30
	NIF-63	3bp+	C	10	21	24
	NIF-64	3bp+/3bp-	T	17	22	22
	NIF-65	3bp+/3bp-	T/C	9	15	18
	NIF-66	3bp+	C	10	22	0
	NIF-67	3bp+/3bp-	T/C	2	5	6
	NIF-68	-	-	18	30	34
	NIF-69	3bp+/3bp-	T	7	10	0
	NIF-70	3bp+	C	9	15	19
	NIF-71	-	T	9	21	24
	NIF-72	3bp+/3bp-	T/C	1	3	2
	NIF-73	-	-	2	4	5
	NIF-74	3bp+/3bp-	-	9	19	23
	NIF-75	-	-	9	12	10
	NIF-76	-	-	19	37	38
	NIF-77	3bp+/3bp-	T/C	12	21	20
	NIF-78	3bp+/3bp-	-	10	17	18
	NIF-79	3bp-	T	13	34	27
	NIF-80	3bp+	C	11	9	15
	NIF-81	3bp+	-	15	30	29
	NIF-82	-	T	12	18	18
	NIF-83	-	-	6	12	8
	NIF-85	-	T/C	4	9	11
	NIF-86	3bp+/3bp-	-	11	21	22
	NIF-87	3bp+	C	10	16	11
	NIF-88	3bp-	T	18	31	26
	NIF-89	3bp+/3bp-	T/C	14	27	28
	NIF-90	3bp-	T	13	17	19
	NIF-91	3bp+/3bp-	-	18	27	23
	NIF-92	3bp-	T	14	25	27
	NIF-93	3bp+	T	15	23	23
	NIF-94	3bp+/3bp-	-	6	11	20
	NIF-95	-	-	13	21	22
	NIF-96	-	-	11	-	0
	NIF-97	-	T	9	25	29
	NIF-98	3bp+/3bp-	T	9	20	22
	NIF-99	3bp+/3bp-	T/C	7	25	27
	NIF-101	3bp+/3bp-	T/C	7	12	12
	NIF-102	3bp+/3bp-	T/C	9	15	11
	NIF-103	3bp+	T	13	25	20
	NIF-104	3bp+	C	12	18	19
	NIF-105	3bp+	C	10	18	18
	NIF-106	3bp+	T	10	23	27
	NIF-107	3bp-	T	3	7	8
	NIF-108	3bp-	T	9	19	25
	NIF-109	-	-	4	5	5
	NIF-110	-	T	21	35	36
	NIF-111	3bp+	C	8	20	23
	NIF-112	3bp-	T	16	33	32
	NIF-114	-	-	16	24	31
	NIF-115	3bp+/3bp-	T	14	28	40
	NIF-116	-	-	9	20	26
	NIF-117	-	T	7	16	21
	NIF-118	3bp+/3bp-	-	3	8	10
	NIF-119	-	-	3	3	4
	NIF-120	3bp+	T/C	5	13	26
	NIF-121	-	T	12	24	25
	NIF-122	-	T/C	8	14	17
	NIF-123	3bp-	T	5	9	13
	NIF-124	-	-	8	12	14
	NIF-125	3bp+	C	6	9	14
	NIF-126	3bp+/3bp-	-	3	9	13
	NIF-127	-	-	7	17	24
	NIF-128	3bp+	-	11	19	25
	NIF-129	-	C	5	8	14
	NIF-130	-	-	4	6	11
	NIF-131	-	-	16	39	35
	NIF-132	3bp+/3bp-	T/C	16	33	27
	NIF-133	-	T/C	9	15	13
	NIF-134	-	-	8	14	16
	NIF-135	-	T/C	15	31	34
	NIF-136	-	T	15	33	38
	NIF-137	3bp-	T	10	22	25
	NIF-138	3bp-	T	7	11	14
	NIF-139	3bp+/3bp-	-	5	10	13
	NIF-140	-	-	5	8	8
	NIF-141	3bp+/3bp-	T	16	29	36
	NIF-142	-	-	9	16	18
	NIF-144	-	T	11	19	26
	NIF-145	-	T	13	25	33
	NIF-146	-	T	12	25	29
	NIF-147	-	C	12	24	27
	NIF-150	-	-	7	12	11
	NIF-152	-	T/C	11	18	19
	NIF-153	-	T	11	18	20
	NIF-154	-	-	7	12	13
	NIF-155	-	C	15	28	32
	NIF-156	3bp-	T	19	46	58
	NIF-157	3bp+	-	9	18	20
	NIF-158	3bp-	T	10	19	13
	NIF-159	-	C	17	21	25
	NIF-160	-	-	16	26	27
	NIF-161	-	C	14	30	37
	NIF-162	-	T	15	28	33
	NIF-163	-	C	17	23	27
	NIF-164	-	-	15	19	26
	NIF-165	-	T	13	24	27
	NIF-166	-	-	13	24	35
	NIF-167	3bp+	-	4	9	9
	NIF-168	3bp+/3bp-	T/C	6	10	17
	NIF-169	3bp+	-	16	29	32
	NIF-170	3bp+	C	12	18	21
	NIF-171	3bp+/3bp-	-	15	32	42
	NIF-173	3bp+	-	12	22	28
	NIF-174	3bp+/3bp-	T	5	12	13
	NIF-175	3bp-	T	6	13	15
	NIF-176	-	C	12	25	36
	NIF-177	-	-	11	22	27
	NIF-178	3bp+/3bp-	T/C	14	22	38
	NIF-179	-	T	15	23	28
	NIF-180	3bp+/3bp-	-	17	30	40
	NIF-181	3bp+	-	8	17	23
	NIF-182	3bp+/3bp-	T/C	10	22	25
	NIF-183	3bp+	T/C	12	16	21
	NIF-184	-	-	11	20	26
	NIF-185	-	T	18	33	50
	NIF-186	-	T	10	19	19
	NIF-187	-	T/C	12	25	26
	NIF-188	-	T	12	16	16
	NIF-189	-	-	8	16	18
	NIF-190	-	C	8	18	24
	NIF-191	-	T	12	25	28
	NIF-192	3bp+/3bp-	-	5	9	13
	NIF-193	3bp-	T	10	18	20
	NIF-195	3bp+	-	14	17	27
	NIF-197	3bp+/3bp-	-	11	21	27
	NIF-198	-	-	3	8	10
	NIF-199	-	-	9	28	23
	NIF-200	3bp+/3bp-	T/C	11	14	24
	NIF-201	3bp-	T	18	33	40
	NIF-202	-	-	9	16	16
	NIF-203	-	-	17	27	32
	NIF-204	-	-	5	8	11
	NIF-205	-	-	9	12	22
	NIF-206	3bp+	C	11	27	24
	NIF-207	3bp+	C	11	24	21
	NIF-208	3bp+/3bp-	-	6	11	17
	NIF-209	3bp+/3bp-	T	7	16	20
	NIF-210	3bp+/3bp-	-	3	7	10
	NIF-211	3bp+/3bp-	-	9	21	20
	NIF-213	-	-	4	8	9
	NIF-214	3bp+/3bp-	-	4	10	11
	NIF-215	-	T	9	19	20
	NIF-217	-	-	10	17	22
	NIF-218	-	C	16	29	34
	NIF-219	-	C	4	8	13
	NIF-220	-	-	5	10	12
	NIF-221	3bp+/3bp-	T/C	18	29	0
	NIF-222	3bp-	-	7	15	0
	NIF-223	-	-	10	20	22
	NIF-224	3bp+	-	18	14	17
	NIF-225	3bp+	T/C	10	19	26
	NIF-226	3bp+	C	6	10	10
	NIF-227	3bp+	C	9	13	15
	NIF-228	3bp+/3bp-	T/C	12	21	0
	NIF-229	-	-	7	9	12
	NIF-231	3bp+/3bp-	T/C	12	21	0
	NIF-232	-	-	17	32	37
	NIF-233	3bp+/3bp-	C	7	14	22
	NIF-235	3bp-	T/C	9	22	37
	NIF-237	3bp-	T	10	17	18
	NIF-238	3bp+/3bp-	T/C	10	18	21
	NIF-239	3bp+	C	10	20	0
	NIF-240	3bp-	T	11	18	0
	NIF-241	3bp-	T	8	17	20
	NIF-242	3bp+	T/C	12	32	35
	NIF-243	3bp+/3bp-	T/C	7	10	16
	NIF-244	3bp+/3bp-	T/C	2	3	6
	NIF-245	3bp+/3bp-	T/C	6	13	0
	NIF-246	-	-	12	26	21
	NIF-247	3bp+/3bp-	T/C	5	11	12
	NIF-248	3bp+/3bp-	T	10	16	23
	NIF-249	3bp+/3bp-	T/C	1	3	3
	NIF-250	3bp+	C	11	18	26
	NIF-251	3bp+/3bp-	T	11	21	23
	NIF-252	3bp+/3bp-	-	22	37	30
	NIF-254	3bp+/3bp-	T	5	10	16
	NIF-255	3bp+/3bp-	T	11	18	37
	NIF-256	3bp+/3bp-	T	15	31	25
	NIF-257	3bp+/3bp-	T/C	16	34	27
	NIF-258	-	-	10	19	22
	NIF-260	3bp+/3bp-	T	12	22	29
	NIF-261	3bp+	T/C	11	19	16
	NIF-263	3bp+/3bp-	T	9	19	30
	NIF-265	3bp-	T	15	18	0
	NIF-266	-	-	20	31	32
	NIF-268	3bp+/3bp-	-	10	21	22
	NIF-269	3bp+/3bp-	-	14	24	31
	NIF-270	3bp+	C	11	18	0
	NIF-271	3bp+/3bp-	-	9	12	9
	NIF-272	3bp-	T	10	29	37
	NIF-273	3bp-	T	7	14	14
	NIF-274	3bp+	T/C	12	18	30
	NIF-278	3bp-	T	15	20	15
	NIF-280	3bp+/3bp-	-	10	23	37
	NIF-281	3bp-	C	9	16	20
	NIF-284	3bp+/3bp-	-	4	6	12
	NIF-285	3bp+/3bp-	-	13	17	33
	NIF-286	3bp+	C	4	10	17
	NIF-288	-	C	18	30	34
	NIF-289	3bp+/3bp-	T/C	13	19	28
	NIF-290	3bp+/3bp-	T	8	16	22
	NIF-291	3bp-	T	11	17	20
	NIF-292	3bp+/3bp-	T	11	24	25
	NIF-293	3bp+	-	12	20	19
	NIF-294	3bp+/3bp-	T/C	17	24	27
	NIF-295	3bp+	T/C	11	18	22
	NIF-297	3bp+/3bp-	T	15	30	31
	NIF-298	3bp+/3bp-	T	5	8	10
	NIF-299	3bp-	-	6	9	10
	NIF-300	3bp+/3bp-	-	17	24	33
	NIF-301	3bp-	T	10	22	26
	NIF-303	3bp+	C	18	24	24
	NIF-304	3bp+/3bp-	T/C	9	23	0
	NIF-305	3bp+	C	7	14	19
	NIF-306	3bp+	C	17	27	26
	NIF-307	3bp+/3bp-	T/C	11	17	21
	NIF-308	3bp+	T/C	6	9	10
	NIF-309	3bp+	T/C	12	20	24
	NIF-310	3bp+/3bp-	T/C	8	14	19
	NIF-311	3bp+	C	15	26	23
	NIF-312	3bp+/3bp-	T/C	6	12	12
	NIF-313	3bp+/3bp-	T/C	10	13	15
	NIF-314	3bp+	T/C	11	17	21
	NIF-315	3bp+/3bp-	-	10	18	19
	NIF-316	3bp-	-	7	8	7
	NIF-317	3bp+	C	13	14	15
	NIF-318	3bp+/3bp-	T/C	11	15	20
	NIF-319	3bp+/3bp-	T/C	8	12	11
	NIF-320	3bp-	T/C	10	14	25
	NIF-321	3bp+/3bp-	T	40	54	44
	NIF-322	3bp+/3bp-	T	14	18	14
	NIF-323	3bp+	-	10	17	20
	NIF-324	3bp+/3bp-	T	7	11	15
	NIF-325	3bp+/3bp-	T/C	12	17	15
	NIF-326	3bp+/3bp-	T/C	10	17	22
	NIF-327	3bp+/3bp-	T/C	8	13	0
	NIF-328	3bp+/3bp-	T	12	18	24
	NIF-329	3bp-	T	2	2	2
	NIF-331	3bp+	-	13	25	24
	NIF-333	3bp+	C	11	15	18
	NIF-334	-	T/C	13	25	28
	NIF-335	3bp-	T/C	10	19	25
	NIF-336	3bp+/3bp-	-	9	21	22
	NIF-337	-	-	15	31	31
	NIF-338	3bp+/3bp-	T	11	21	24
	NIF-339	3bp+	-	11	20	25
	NIF-340	3bp+/3bp-	-	10	20	27
	NIF-341	3bp+/3bp-	T/C	16	36	39
	NIF-343	-	T	5	8	9
	NIF-344	-	T	12	20	19
	NIF-345	3bp+/3bp-	-	10	12	18
	NIF-346	-	-	16	14	11
	NIF-347	-	T	9	13	12
	NIF-348	3bp+/3bp-	T	11	9	21
	NIF-349	3bp+	-	15	24	0
	NIF-350	3bp-	T	10	24	36
	NIF-351	3bp-	T	17	28	27
	NIF-352	3bp-	T	8	11	11
	NIF-353	-	T	10	17	17
	NIF-355	-	C	9	12	18
	NIF-356	-	-	12	21	15
	NIF-357	-	-	6	13	15
	NIF-358	3bp-	T	12	17	19
	NIF-359	-	-	8	9	11
	NIF-360	3bp+	T	11	25	23
	NIF-361	3bp-	T	22	34	36
	NIF-362	3bp+/3bp-	T	4	8	0
	NIF-363	3bp-	T	13	20	20
	NIF-364	3bp-	T	17	23	27
	NIF-365	3bp-	T	14	23	27
	NIF-366	-	C	9	14	13
	NIF-367	-	T	14	21	25
	NIF-368	3bp+/3bp-	-	10	13	15
	NIF-369	3bp+	T	14	26	26
	NIF-370	3bp+	C	14	20	25
	NIF-371	3bp-	T	17	27	25
	NIF-372	-	C	8	12	12
	NIF-373	-	-	9	14	13
	NIF-374	-	-	14	30	28
	NIF-376	3bp+	T	13	24	22
	NIF-377	-	-	10	17	18
	NIF-378	3bp+/3bp-	T	12	18	19
	NIF-379	3bp-	T/C	16	26	29
	NIF-380	-	-	13	-	0
	NIF-381	3bp-	T	13	25	23
	NIF-382	3bp+	-	6	10	0
	NIF-383	-	T	20	30	42
	NIF-384	3bp-	T	15	21	23
	NIF-385	-	T	15	24	32
	NIF-386	-	C	9	14	15
	NIF-387	-	T	13	21	21
	NIF-388	-	-	16	22	19
	NIF-389	-	T	14	21	18
	NIF-390	3bp-	C	18	26	34
	NIF-391	3bp+/3bp-	T/C	14	23	22
	NIF-392	3bp+/3bp-	T/C	10	17	19
	NIF-393	3bp+/3bp-	T/C	15	26	26
	NIF-394	3bp+/3bp-	-	12	22	25
	NIF-395	-	-	9	21	26
	NIF-396	-	C	10	11	0
	NIF-397	-	-	16	27	32
	NIF-398	-	T/C	10	20	19
	NIF-399	-	-	13	27	31
	NIF-401	3bp+/3bp-	-	16	29	27
	NIF-402	-	T	9	14	16
	NIF-403	3bp+/3bp-	-	7	11	14
	NIF-404	-	T	5	7	9
	NIF-405	3bp+	C	15	26	40
	NIF-406	3bp+/3bp-	T	12	28	25
	NIF-407	3bp+/3bp-	T/C	6	11	6
	NIF-408	3bp+/3bp-	T/C	11	20	23
	NIF-410	3bp+	C	13	25	0
	NIF-411	-	-	3	10	14
	NIF-412	3bp+/3bp-	T/C	4	7	6
	NIF-413	3bp+/3bp-	T	10	23	28
	NIF-414	3bp+/3bp-	-	8	14	16
	NIF-415	-	-	17	32	47
	NIF-416	-	-	4	12	19
	NIF-417	3bp-	T	9	13	17
	NIF-418	-	-	9	12	17
	NIF-419	3bp+/3bp-	-	8	12	16
	NIF-420	3bp+/3bp-	T	11	22	27
	NIF-421	3bp+	C	17	33	0
	NIF-422	3bp+/3bp-	T	18	34	45
	NIF-423	3bp+	C	13	17	0
	NIF-424	-	T	15	28	37
	NIF-425	3bp+/3bp-	-	18	25	37
	NIF-426	3bp+/3bp-	T	13	22	30
	NIF-427	3bp-	T	7	13	16
	NIF-428	3bp+/3bp-	-	13	20	20
	NIF-429	3bp+/3bp-	-	13	21	29
	NIF-430	-	-	13	18	24
	NIF-431	3bp+/3bp-	C	5	14	15
	NIF-432	3bp+	C	15	32	0
	NIF-433	3bp+/3bp-	T	18	32	36
	NIF-434	3bp-	T	10	18	16
	NIF-435	3bp+/3bp-	T/C	8	11	13
	NIF-436	-	T/C	8	22	25
	NIF-437	3bp+/3bp-	-	13	22	21
	NIF-438	3bp-	T	6	11	13
	NIF-439	3bp-	T	9	18	19
	NIF-440	3bp+	-	11	26	30
	NIF-441	-	-	6	25	33
	NIF-442	-	-	14	24	20
	NIF-443	-	T	3	5	8
	NIF-444	3bp+/3bp-	T	13	23	35
	NIF-445	3bp-	T	17	31	43
	NIF-446	3bp-	T	20	37	36
	NIF-447	-	T/C	11	15	19
	NIF-449	3bp+/3bp-	T/C	24	33	44
	NIF-450	-	T	16	23	34
	NIF-451	-	C	4	6	8
	40DAG	C			6,7,15,1,10,15,15,10,10,9,11,10,12,10,8,6,5,12,15,17,14,17,12,12,8,11,11,16,4,6,9,7,10,11,11,9,4,18,18,7,17,15,13,11,9,9,14,8,9,18,10,15,13,17,13,5,15,4
		T			10,12,13,12,13,18,7,12,7,13,7,5,12,14,17,8,8,21,11,14,17,7,9,13,12,18,13,14,15,9,9,13,10,3,9,21,16,14,7,12,5,15,7,16,11,13,12,11,19,10,15,13,5,6,15,18,10,12,12,10,18,7,9,10,11,8,10,11,5,11,15,12,9,15,10,7,15,8,11,11,15,5,10,40,14,7,12,2,11,5,12,9,11,10,17,8,10,12,11,22,4,13,17,14,14,14,17,13,12,13,20,15,15,13,14,9,5,12,10,9,11,18,15,13,7,18,10,6,9,3,13,17,20,16
		> t.test(a,b)
		Welch Two Sample t-test
		data: a and b
		t = 1.4334, df = 124.42, p-value = 0.1543
		alternative hypothesis: true difference in means is not equal to 0
		95 percent confidence interval:
		-0.3700974 2.3139986
		sample estimates:
		mean of x mean of y
		11.90299 10.93103
		3bp+			14,17,0,6,7,10,14,15,11,10,1,10,15,15,10,10,9,11,15,10,15,13,12,10,10,8,5,6,11,9,4,16,12,12,8,12,14,11,11,18,10,6,9,10,12,11,0,11,11,12,4,12,11,18,7,17,6,12,15,11,13,10,13,11,11,15,11,14,14,13,6,15,13,17,13,15,11
		3bp-			18,7,7,5,12,14,17,11,13,18,13,14,3,9,16,5,10,7,19,10,6,10,18,7,9,10,11,8,15,10,7,15,9,11,6,10,7,10,2,10,10,17,8,12,22,13,17,14,17,16,13,15,18,9,7,10,6,9,17,20
		> t.test(a,b)
		Welch Two Sample t-test
		data: a and b
		t = -0.659, df = 115.265, p-value = 0.5112
		alternative hypothesis: true difference in means is not equal to 0
		95 percent confidence interval:
		-1.9360394 0.9693727
		sample estimates:
		mean of x mean of y
		11.00000 11.48333
	50DAG	C			13,13,25,1,14,27,23,21,22,15,9,16,18,18,20,9,8,24,28,21,30,23,18,25,18,27,24,29,8,10,13,14,20,18,18,16,10,30,24,14,27,26,14,15,12,14,20,12,14,26,11,26,25,33,17,14,32,6
		T			22,23,26,22,26,37,17,25,14,15,27,6,23,20,24,12,11,29,29,28,22,10,21,34,18,31,17,25,23,25,20,25,23,7,19,35,33,28,16,24,9,33,11,29,19,25,25,18,46,19,28,24,12,13,23,33,19,16,25,18,33,16,19,17,18,17,16,21,10,18,31,22,19,18,29,14,20,16,17,24,30,8,22,54,18,11,18,2,21,8,20,13,9,24,28,11,17,17,25,34,8,20,23,23,21,26,27,24,18,25,30,21,24,21,21,14,7,28,23,13,22,34,28,22,13,32,18,11,18,5,23,31,37,23
		> t.test(a,b)
		Welch Two Sample t-test
		data: a and b
		t = -2.3172, df = 121.254, p-value = 0.02217
		alternative hypothesis: true difference in means is not equal to 0
		95 percent confidence interval:
		-5.057279 -0.397173
		sample estimates:
		mean of x mean of y
		18.58621 21.31343
		3bp+			30,31,0,13,13,19,25,25,19,12,1,14,27,23,21,22,15,9,30,16,23,25,18,18,23,20,13,9,19,18,9,29,18,22,17,16,17,27,24,14,19,10,13,20,32,18,0,19,18,18,10,20,18,24,14,27,9,20,26,17,14,17,25,15,20,24,25,26,20,24,10,26,25,33,17,32,26
		3bp-			37,17,14,6,23,20,24,29,34,31,17,25,7,19,33,9,22,11,46,19,13,18,33,15,22,17,18,17,18,29,14,20,16,17,9,22,8,14,2,19,24,28,11,17,34,20,23,23,27,26,25,21,26,13,13,18,11,18,31,37
		> t.test(a,b)
		Welch Two Sample t-test
		data: a and b
		t = -0.9767, df = 113.668, p-value = 0.3308
		alternative hypothesis: true difference in means is not equal to 0
		95 percent confidence interval:
		-4.070557 1.382245
		sample estimates:
		mean of x mean of y
		19.15584 20.50000
	60DAG	C			17,10,29,1,27,24,24,19,15,11,19,18,23,14,14,27,32,25,37,27,21,36,24,24,21,34,13,10,15,22,26,20,17,34,24,19,26,23,15,18,18,13,25,12,15,34,40,15,8
		T			25,36,45,17,13,26,16,25,24,26,11,11,26,20,30,22,24,27,18,26,19,27,23,29,22,20,27,8,25,36,32,40,21,25,13,38,14,36,26,33,29,20,58,13,33,27,13,15,28,50,19,16,28,20,40,20,20,18,20,23,23,16,37,25,29,30,37,14,15,22,20,25,31,10,26,44,14,15,24,2,24,9,19,12,21,36,27,11,17,19,23,36,20,27,27,25,26,25,22,19,23,42,23,32,21,18,16,9,25,28,17,27,45,37,30,16,36,16,13,19,8,35,43,36,34
		> t.test(a,b)
		Welch Two Sample t-test
		data: a and b
		t = -2.228, df = 101.285, p-value = 0.02809
		alternative hypothesis: true difference in means is not equal to 0
		95 percent confidence interval:
		-6.1200331 -0.3550689
		sample estimates:
		mean of x mean of y
		21.12245 24.36000
		3bp+			40,37,17,10,24,29,17,13,1,27,24,24,19,15,29,11,23,20,19,18,27,23,26,14,25,20,9,32,21,28,23,21,27,24,21,17,26,10,15,35,26,16,30,17,19,22,24,19,26,10,24,23,21,15,20,24,18,25,23,26,25,22,40,30
		3bp-			45,17,13,25,24,26,20,27,26,19,27,8,25,32,13,25,14,58,13,15,20,40,37,18,20,37,14,15,20,20,10,26,7,25,2,25,36,27,11,19,36,20,27,27,25,29,23,23,34,17,16,16,13,19,43,36
		> t.test(a,b)
		Welch Two Sample t-test
		data: a and b
		t = -0.8083, df = 96.666, p-value = 0.4209
		alternative hypothesis: true difference in means is not equal to 0
		95 percent confidence interval:
		-4.612635 1.942992
		sample estimates:
		mean of x mean of y
		21.96875 23.30357
			Conditional analysis
		40DAG	Fix SNP3 as T	15,13,10,11,14,13	3bp+
				18,7,7,5,12,14,17,11,13,18,13,14,3,9,16,5,7,19,10,6,10,18,10,11,8,15,10,7,15,11,10,2,10,17,8,12,22,13,17,14,17,13,15,9,7,10,6,9,17,20	3bp-
					> t.test(a,b)
					Welch Two Sample t-test
					data: a and b
					t = 0.9205, df = 14.542, p-value = 0.3724
					alternative hypothesis: true difference in means is not equal to 0
					95 percent confidence interval:
					-1.225065 3.078399
					sample estimates:
					mean of x mean of y
				0.0734017	12.66667 11.74000
		50DAG		23,25,23,25,26,24	3bp+
				37,17,14,6,23,20,24,29,34,31,17,25,7,19,33,9,11,46,19,13,18,33,17,18,17,18,29,14,20,17,22,2,24,28,11,17,34,20,23,23,27,25,21,13,13,18,11,18,31,37	3bp-
					> t.test(a,b)
					Welch Two Sample t-test
					data: a and b
					t = 2.4137, df = 52.975, p-value = 0.01928
					alternative hypothesis: true difference in means is not equal to 0
					95 percent confidence interval:
					0.5532683 5.9933984
					sample estimates:
					mean of x mean of y
				0.134402	24.33333 21.06000
		40DAG	Fix SNP3 as C	6,7,15,1,10,15,15,10,10,9,11,10,12,10,8,6,12,11,11,6,9,10,11,11,4,18,7,17,15,13,11,14,15,13,17,13,15	3bp+
				9,18	3bp-
		40DAG	Fix indel 1 as 3bp+	6,7,15,1,10,15,15,10,10,9,11,10,12,10,8,6,12,11,11,6,9,10,11,11,4,18,7,17,15,13,11,14,15,13,17,13,15	C
				15,13,10,11,14,13	T
					> t.test(a,b)
					Welch Two Sample t-test
					data: a and b
					t = -1.667, df = 13.184, p-value = 0.1191
					alternative hypothesis: true difference in means is not equal to 0
					95 percent confidence interval:
					-3.7614824 0.4822031
					sample estimates:
					mean of x mean of y
				0.12944	11.02703 12.66667
		50DAG		13,13,25,1,14,27,23,21,22,15,9,16,18,18,20,9,18,27,24,10,13,20,18,18,10,24,14,27,26,14,15,20,26,25,33,17,32	C
				23,25,23,25,26,24	T
					> t.test(a,b)
					Welch Two Sample t-test
					data: a and b
					t = -4.4713, df = 40.49, p-value = 6.15e-05
					alternative hypothesis: true difference in means is not equal to 0
					95 percent confidence interval:
					-8.057054 -3.042045
					sample estimates:
					mean of x mean of y
				0.228113	18.78378 24.33333
